# Supplementary material for: Effects of Amikacin Liposome Inhalation Suspension and Amikacin Resistance Development in Patients With Refractory Mycobacterium avium Complex Pulmonary Disease
Source: Open Forum Infect Dis. 2025 Mar 1;12(3):ofaf118. doi: 10.1093/ofid/ofaf118 (PMC11920506; doi:10.1093/ofid/ofaf118)
Supplement: ofaf118_Supplementary_Data [file ofaf118_supplementary_data.zip]

Archive with 2 entries (2 files):
- SuppFig1-300.tif
- Supplementary.docx
